# Supplementary material for: Multiscale analysis and optimal glioma therapeutic candidate discovery using the CANDO platform
Source: J Cheminform. 2026 Apr 12;18:65. doi: 10.1186/s13321-026-01191-9 (PMC13185303; doi:10.1186/s13321-026-01191-9)
Supplement: Supplementary file 1 — Supplementary material 1. [file 13321_2026_1191_MOESM1_ESM.xlsx]

## Sheet: Legend
Table S1	The exact metric values of benchmarking.
Table S2	The list of all the top 100 putative drug candidates.

## Sheet: Table S1
T-U, MUL_S w/ T
all	Top 10	Top 25	Top 50	Top 100
Proteomic-AIA	21.994	28.641	35.513	43.938
Unfiltered-AIA	24.989	32.216	38.828	47.793
Filtered-AIA	8.85	14.497	23.358	32.993
Control-AIA	4.047	9.244	15.893	26.216
Fusion-AIA	25.074	32.515	39.045	47.555
Proteomic-nAIA	9.01315	14.9238	20.1854	25.9057
Unfiltered-nAIA	11.3	17.695	22.984	28.793
Filtered-nAIA	1.53156	3.40838	5.80882	9.68448
Control-nAIA	0.584	1.532	3.186	6.464
Fusion-nAIA	11.444	17.755	22.911	28.7483
all	Top 10	Top 25	Top 50	Top 100
Proteomic-NDCG	0.044	0.045	0.051	0.059
Unfiltered-NDCG	0.054	0.055	0.06	0.068
Filtered-NDCG	0.009	0.011	0.015	0.022
Control-NDCG	0.004	0.006	0.009	0.014
Fusion-NDCG	0.055	0.055	0.06	0.068
Proteome-nNDCG	0.04923	0.06356	0.07374	0.08299
Unfilter-nNDCG	0.0651	0.0805	0.0968	0.1006
Filtered-nNDCG	0.00848	0.01302	0.01761	0.02388
Control-nNDCG	0.002	0.005	0.008	0.013
Fusion-nNDCG	0.0663	0.08153	0.09146	0.1009
glioma	Top 10	Top 25	Top 50	Top 100
Proteomic-IA	20	25.714	34.2	60
Unfiltered-IA	22.8	37.1	48.5	71.4
Filtered-IA	14.2	31.4	45.7	74.2
Control-IA	4.733	13.303	27.567	59
Fusion-IA	25.7	37.1	51.4	71.4
Proteomic-nIA	2.85	8.57	8.57	8.57
Unfiltered-nIA	2.85	8.57	14.2	17.1
Filtered-nIA	0	2.85	2.85	5.71
Control-nIA	0	0	0	3.8
Fusion-nIA	5.71	11.4	14.2	17.1
glioma	Top 10	Top 25	Top 50	Top 100
Proteomic-NDCG	0.023	0.016	0.015	0.023
Unfiltered-NDCG	0.044	0.031	0.03	0.041
Filtered-NDCG	0.018	0.016	0.019	0.028
Control-NDCG	0.003	0.004	0.007	0.014
Fusion-NDCG	0.042	0.03	0.03	0.04
Proteome-nNDCG	0.00826	0.02166	0.02166	0.02166
Unfilter-nNDCG	0.0086	0.02242	0.03307	0.03762
Filtered-nNDCG	0	0.00772	0.00772	0.01222
Control-nNDCG	0	0	0	0.006
Fusion-nNDCG	0.02289	0.03701	0.04215	0.04685

## Sheet: Table S2
rank	score1	score2	probability	id	approved	name
1	4	28.5	2.68e-05	42	true	calcifediol
2	4	30.2	2.68e-05	49	true	ergocalciferol
3	4	37.5	2.68e-05	64	true	cholecalciferol
4	3	7.3	0.000422	11503	false	rpr112698
5	3	8	0.000422	11504	false	rpr123142
6	3	9	0.000422	5106	true	cabazitaxel
7	3	9.3	0.000422	8683	false	bms-188797
8	3	9.3	0.000422	8975	false	larotaxel
9	3	10	0.000422	13	false	tetrahydrofolic_acid
10	3	10.3	0.000422	11200	false	docetaxel
11	3	12.7	0.000422	8695	false	bms-184476
12	3	13	0.000422	8192	false	tesetaxel
13	3	13.3	0.000422	8451	false	milataxel
14	3	14	0.000422	12211	false	6α-hydroxypaclitaxel
15	3	14	0.000422	11324	false	6a-hydrox-ypaclitaxel
16	3	14	0.000422	11278	false	3'-p-hydroxypaclitaxel
17	3	15	0.000422	12101	false	hydroxy-docetaxel
18	3	16	0.000422	12212	false	3′-p-hydroxypaclitaxel
19	3	16.3	0.000422	10567	false	simotaxel
20	3	18	0.000422	12441	false	4-0-deacetyl_vinorelbine
21	3	21.3	0.000422	8297	false	bms-275183
22	3	21.3	0.000422	4763	false	1alpha_24s-dihydroxyvitamin_d2
23	3	21.7	0.000422	10648	false	24-homo-1_25-dihydroxyvitamin_d3
24	3	22	0.000422	786	true	paricalcitol
25	3	22	0.000422	12744	false	calcitrol
26	3	22.3	0.000422	9584	false	tacalcitol
27	3	22.3	0.000422	12745	false	24(r)_25dihydroxyvitamin_d
28	3	22.7	0.000422	9073	false	1alpha-hydroxyvitamin_d5
29	3	23	0.000422	7874	true	vinflunine
30	3	23	0.000422	12743	false	25-hydroxyvitamin_d
31	3	23.3	0.000422	253	true	vinorelbine
32	3	23.3	0.000422	54	true	folic_acid
33	3	24	0.000422	12747	false	20-hydroxyvitamin_d
34	3	24.3	0.000422	12442	false	20'-hydroxyvinorelbine
35	3	25	0.000422	12746	false	beta-ergocalciferol
36	3	25	0.000422	4363	false	inecalcitol
37	3	25	0.000422	4851	false	maxacalcitol
38	3	25.3	0.000422	8330	false	srt-2104
39	3	26	0.000422	1239	true	alfacalcidol
40	3	26	0.000422	842	true	alosetron
41	3	26.3	0.000422	4456	false	becocalcidiol
42	3	26.3	0.000422	3111	false	1-alpha__25-dihydroxyl-20-epi-22-oxa-24__26__27-trihomovitamin_d3
43	3	27	0.000422	11325	false	6α__3'-p-dihydroxypaclitaxel
44	3	27.3	0.000422	4800	false	elocalcitol
45	3	27.3	0.000422	4900	true	doxercalciferol
46	3	29.7	0.000422	4576	false	paclitaxel_docosahexaenoic_acid
47	3	29.7	0.000422	938	true	dihydrotachysterol
48	3	31	0.000422	8658	false	anhydrovinblastine
49	3	32.7	0.000422	901	true	topotecan
50	3	33	0.000422	2036	true	calcipotriol
51	3	35.3	0.000422	3654	true	ergosterol
52	3	36.7	0.000422	8713	false	afn-1252
53	3	37	0.000422	1276	false	haloxazolam
54	3	38	0.000422	4574	false	eldecalcitol
55	3	38.3	0.000422	454	true	vinblastine
56	3	38.3	0.000422	3331	false	lanosterol
57	3	39	0.000422	1338	false	ethyl_loflazepate
58	3	39.3	0.000422	8818	false	furaprevir
59	3	39.3	0.000422	12465	false	4-o-deacetylvinflunine
60	3	39.7	0.000422	6536	false	6-{[(cyclohexylamino)carbonyl]amino}hexanoic_acid
61	3	40.3	0.000422	8489	false	ar-67
62	3	42.3	0.000422	6993	false	1_3-cyclohexanediol__4-methylene-5-[(2e)-[(1s_3as_7as)-octahydro-1-(5-hydroxy-5-methyl-1_3-hexadiynyl)-7a-methyl-4h-inden-4-ylidene]ethylidene]-__(1r_3s_5z)
63	3	44	0.000422	4645	true	brivaracetam
64	3	44.3	0.000422	714	true	loperamide
65	3	44.3	0.000422	9942	false	ginsenosides
66	3	47	0.000422	5063	false	gimatecan
67	3	47.7	0.000422	7855	true	velpatasvir
68	3	48.3	0.000422	75	true	flunisolide
69	3	48.7	0.000422	7653	true	diacetyl_benzoyl_lathyrol
70	3	48.7	0.000422	8235	false	sovaprevir
71	3	49.3	0.000422	4453	false	bifeprunox
72	3	49.3	0.000422	12287	false	8-oh-ondansetron
73	3	49.7	0.000422	7897	false	ortataxel
74	3	50	0.000422	4948	false	resiniferatoxin
75	3	50.7	0.000422	4627	false	7-ethyl-10-hydroxycamptothecin
76	3	51	0.000422	4703	false	cositecan
77	3	51	0.000422	4783	false	rubitecan
78	3	51.7	0.000422	11635	false	sn-38
79	3	52.3	0.000422	5396	false	(3z)-6-(4-hydroxy-3-methoxyphenyl)-3-(1h-pyrrol-2-ylmethylene)-1_3-dihydro-2h-indol-2-one
80	3	52.7	0.000422	10660	false	chrysin
81	3	55.7	0.000422	12499	false	8'-hydroxy-dihydroergocristine
82	3	55.7	0.000422	8329	false	exatecan
83	3	56	0.000422	12149	false	n-desmethyloperamide
84	3	56.7	0.000422	7153	true	isoxicam
85	3	58	0.000422	6537	false	7-{[(cyclohexylamino)carbonyl]amino}heptanoic_acid
86	3	58.3	0.000422	80	true	cevimeline
87	3	58.7	0.000422	10956	false	omega-hydroxyfinasteride
88	3	59	0.000422	7190	false	etozoline
89	3	60.3	0.000422	6969	false	4-(3-ethylthiophen-2-yl)benzene-1_2-diol
90	3	61.3	0.000422	7841	true	asunaprevir
91	3	61.3	0.000422	3181	false	acylated_ceftazidime
92	3	62.7	0.000422	7987	false	danoprevir
93	3	63.7	0.000422	6535	false	4-{[(cyclohexylamino)carbonyl]amino}butanoic_acid
94	3	64	0.000422	8831	false	daniquidone
95	3	66	0.000422	10658	false	cryptotanshinone
96	3	66.7	0.000422	9330	false	lofepramine
97	3	67	0.000422	10389	false	gw-468816
98	3	67.3	0.000422	327	true	ceftazidime
99	3	69	0.000422	11255	false	20-dihydrodydrogesterone
100	3	70	0.000422	9450	false	isobromindione
